# Supplementary material for: Preconditioning boosts regenerative programmes in the adult zebrafish heart
Source: Open Biol. 2016 Jul 20;6(7):160101. doi: 10.1098/rsob.160101 (PMC4967829; doi:10.1098/rsob.160101)
Supplement: Table S1:List of the primers used for in situ hybridization and qRT-PCR [file rsob160101supp5.xlsx]

## Sheet: Sheet1
	Application	Gene	Gene ID	Forward primer 5'->3'	Reverse primer 5'->3'	Product length
	qRT-PCR	b-actin	ENSDARG00000037870	TTGGCAATGAGAGGTTCAGG	TGGAGTTGAAGGTGGTCTCG	55 bp
		hmox1a	ENSDART00000030890	GCTCAGCTACCAGAAAGGACAG	CTGTCCAGCTCTTCCTCCAG	99 bp
		hsp70	ENSDART00000169404	TCTCCACTGCTTCCGACAAC	CAGATGGTTGTCTTTGGTCAGG	88 bp
	in situ	txn	ENSDART00000064789	GCTCAAACGACACACGAGC	GTTTTCATTTCATACAAAGCCAACA	643 bp
		cxcl12a	ENSDART00000053946	AGTTCCTCCACACACCCAAC	AAACACGGAGCAAACAGGAC	452 bp
